# Supplementary material for: Diet, Nutrition, and Oral Health: What Influences Mother’s Decisions on What to Feed Their Young Children?
Source: Int J Environ Res Public Health. 2021 Aug 2;18(15):8159. doi: 10.3390/ijerph18158159 (PMC8345989; doi:10.3390/ijerph18158159)
Supplement: Supplementary file 1 [file ijerph-18-08159-s001.zip]

Archive with 1 entries (1 files):
- ijerph-1298408 supplementary.pdf
